# Supplementary material for: Immunological pathogenesis of Bovine E. coli infection in a model of C. elegans
Source: BMC Microbiol. 2022 Dec 20;22:311. doi: 10.1186/s12866-022-02733-5 (PMC9764636; doi:10.1186/s12866-022-02733-5)
Supplement: Supplementary file 4 — Additional file 4. [file 12866_2022_2733_MOESM4_ESM.xlsx]

## Sheet: Sheet1
				Table S3 Survival test of Caenorhabditis elegans infected with bovine Escherichia coli /%
			day0	day1	day2	day3	day4	day5	day6	day7	day8	day9	day10	day11	day12	day13	day14	day15	day16
		E.coli1	100	92	85	52	33	13	13	0
		E.coli2	100	92	85	60	40	13	7	0
		E.coli3	100	100	80	47	20	20	7	0
		E.coli4	100	90	85	75	45	30	25	10	0
		E.coli5	100	100	95	90	80	55	50	45	35	25	20	10	0
		E.coli6	100	95	90	55	35	15	5	5	0
		E.coli7	100	100	90	90	60	25	10	5	5	0
		E.coli8	100	95	90	80	40	15	5	0
		E.coli9	100	100	95	85	50	20	15	15	10	5	0
		E.coli10	100	95	75	50	15	10	5	5	5	0
		E.coli11	100	95	95	90	65	35	15	15	10	5	0
		E.coli12	100	90	80	60	30	15	10	5	0
		E.coli13	100	100	100	95	70	50	40	20	15	10	5	0
		OP50(control)	100	100	98	93	82	77	70	58	57	55	37	25	10	5	3	2	0
