# Supplementary material for: Immunological pathogenesis of Bovine E. coli infection in a model of C. elegans
Source: BMC Microbiol. 2022 Dec 20;22:311. doi: 10.1186/s12866-022-02733-5 (PMC9764636; doi:10.1186/s12866-022-02733-5)
Supplement: Supplementary file 5 — Additional file 5. [file 12866_2022_2733_MOESM5_ESM.xlsx]

## Sheet: Sheet1
Table S5 (A) Ct values for target genes of real-time PCR
target genes	Ct values
	E.coli3		E.coli10		E.coli5		E.coli13
Daf-16	30.65		30.85		31.9		31.85
	30.67		30.83		31.92		31.89
	30.62		30.88		31.95		31.86
Age-1	34.51		33.59		36.7		35.71
	34.56		33.54		36.69		35.73
	34.53		33.56		36.72		35.75
Lys-7	32.49		30.68		31.82		29.13
	32.47		30.63		31.84		29.11
	32.48		30.65		31.79		29.14
Clec-60	29.53		28.61		30.71		29.69
	29.48		28.63		30.74		29.72
	29.51		28.62		30.76		29.74
Clec-85	30.21		30.89		30.97		29.86
	30.23		30.91		30.95		29.84
	30.25		30.93		30.99		29.88
Abf-3	34.31		34.2		32.88		35.25
	34.36		34.24		32.92		35.29
	34.33		34.22		32.94		35.27
Spp-1	31.06		30.17		28.51		28.64
	31.08		30.19		28.53		28.66
	31.1		30.21		28.55		28.68
Abf-2	26.38		23.72		26.88		26.13
	26.36		23.74		26.9		26.15
	26.39		23.76		26.92		26.17
Tir-1	32.5		30.46		29.73		31.03
	32.48		30.48		29.75		31.06
	32.52		30.44		29.71		31.01
Nsy-1	37.53		35.3		34.26		34.01
	37.56		35.28		34.28		34.04
	37.51		35.52		34.24		33.98
Sek-1	34		28.59		29.73		31.65
	34.02		28.57		29.76		31.68
	33.98		28.61		29.7		31.64
Pmk-1	33.59		31.72		31.67		31.11
	33.61		31.74		31.65		31.09
	33.57		31.69		31.69		31.13
Skn-1	30.58		28.75		29.83		30.77
	30.6		28.77		29.81		30.76
	30.56		28.73		29.85		30.78
Dbl-1	36.03		35.94		35.54		35.05
	36.05		35.97		35.52		35.01
	36.01		35.96		35.56		35
Table legend: S5(A): L4 stage wild-type N2 C. elegans were used as model animals. Nematodes were collected after infected with E. coli strains of different pathogenicity.
The RNA of the nematodes was extracted and qPCR was performed after reverse transcription with the reaction procedure: 95 ℃ for 10 mins; 95 ℃ for 30 s, 60 ℃ for 1 min, 72 ℃ for 1 min, 40 cycles.
Each sample were tested triplicate. The Ct values of real-time PCR of target genes were collected as table S5(A).

## Sheet: Sheet2
Table S5 (B) relative quantitative (RQ) values for all target genes
target genes	relative equantitative (RQ) values for target genes
	E.coli3	mean	E.coli10	mean	E.coli5	mean	E.coli13	mean
Daf-16	7.58	7.06	8.74	7.57	3.15	2.33	2.35	1.66
	7.93		7.76		1.67		1.07
	5.67		6.21		2.17		1.56
Age-1	6.52	5.39	4.53	3.73	1.14	0.95	1.87	2.51
	5.38		3.45		1.18		2.14
	4.27		3.21		0.53		3.52
Lys-7	6.83	5.7	13.14	11	2.17	1.26	10.14	8.63
	5.13		11.52		0.46		8.21
	5.14		8.34		1.15		7.54
Clec-60	6.89	6.73	5.13	5.74	1.32	0.8	2.56	2.03
	6.15		4.67		0.41		2
	7.15		7.42		0.67		1.53
Clec-85	6.16	4.86	1.86	1.07	2.36	1.68	8.32	6.77
	4.55		0.7		0.81		6.83
	3.87		0.65		1.87		5.16
Abf-3	7.67	6.45	7.12	5.1	1.23	0.95	0.57	0.31
	6.12		3.84		0.87		0.13
	5.56		4.34		0.75		0.23
Spp-1	13.56	11.71	14.56	11.79	12.32	9.45	12.64	9.19
	10.47		9.6		7.86		7.58
	11.1		11.21		8.17		7.35
Abf-2	5.39	3.94	10.15	8.69	2.87	1.59	6.55	4.99
	3.48		9.61		0.68		4.73
	2.95		6.31		1.22		3.69
Tir-1	7.16	4.14	12.13	9.25	1.27	0.81	2.53	1.68
	2.11		7.41		0.42		1.3
	3.15		8.21		0.74		1.21
Nsy-1	4.65	3.2	10.21	8.17	6.21	4.26	6.21	5.39
	2.79		6.95		2.7		5.82
	2.16		7.35		3.87		4.14
Sek-1	6.1	4.47	8.96	7.31	9.14	7.16	2.98	1.89
	4.05		6.83		5.49		1.91
	3.26		6.14		6.85		0.78
Pmk-1	5.98	4.53	9.54	7.11	3.21	1.42	1.98	1.47
	4.49		4.82		0.77		1.75
	3.12		6.97		0.28		0.68
Skn-1	3.56	2.87	4.68	3.36	1.68	1.01	1.87	1.12
	3.07		3.75		0.68		0.91
	1.98		1.65		0.67		0.58
Dbl-1	4.79	3.48	3.12	2	2.1	1.2	1.98	1.2
	3.53		1.2		0.62		0.96
	2.12		1.68		0.88		0.66
Table legend: S5(B): The average relative quantitative (RQ) values for all target genes were calculated and get the geometric mean to get the mean stability as the norm.
The normalized expression of each sample was calculated for each sample.
